# Supplementary material for: Evaluating the Impact of the Dementia Care in Hospitals Program (DCHP) on Hospital-Acquired Complications: Study Protocol
Source: Int J Environ Res Public Health. 2018 Aug 30;15(9):1878. doi: 10.3390/ijerph15091878 (PMC6165270; doi:10.3390/ijerph15091878)
Supplement: Supplementary file 1 [file ijerph-15-01878-s001.zip]

Archive with 7 entries (6 files):
- Supplementary/
- Supplementary/A1 Carer satisfaction baseline V2.pdf
- Supplementary/A2 Carer satisfaction post V2.pdf
- Supplementary/A3 Staff education survey - Pre.pdf
- Supplementary/A4 Staff Education Survey post.pdf
- Supplementary/A5 DEMQOL Pre-Implementation in Word 0.1.pdf
- Supplementary/A6 DEMQOL Post-Implementation in Word 0.1.pdf
